# Supplementary material for: Environmental effects on constructed wetland microbial diversity and function in the context of wastewater management
Source: Microbiol Spectr. 2026 Apr 21;14(6):e00229-25. doi: 10.1128/spectrum.00229-25 (PMC13227994; doi:10.1128/spectrum.00229-25)
Supplement: Table S8 — Results from GLMs on relative abundance associations with function, for the most abundant 13 Families. [file spectrum.00229-25-s0003.xlsx]

## Sheet: TableS8
Family	coef.slope	Chisq	df	pvalue	adj.p
Rhodocyclaceae	4.471	0.953011	1	0.328954	0.526419
Sporichthyaceae	6.42076	0.471909	1	0.49211	0.601086
Methylococcaceae	26.1563	13.2261	1	0.000276082	0.00179453
Arcobacteraceae	-7.07837	0.432157	1	0.510933	0.601086
Burkholderiaceae	27.4715	8.69005	1	0.00319951	0.0138646
Legionellaceae	54.9689	28.0062	1	1.20931e-07	1.5721e-06
Comamonadaceae	-8.64129	0.822521	1	0.364444	0.526419
Chitinophagaceae	27.2991	2.98379	1	0.0841021	0.218665
Flavobacteriaceae	-4.55572	0.192012	1	0.661247	0.661247
Saprospiraceae	-3.06094	0.348702	1	0.554849	0.601086
Pirellulaceae	20.4701	1.67775	1	0.195224	0.380771
Methylophilaceae	18.2348	1.60618	1	0.20503	0.380771
